# Supplementary material for: AIDS prevention and control in the Yunnan region by T cell subset assessment
Source: PLoS One. 2019 Apr 18;14(4):e0214800. doi: 10.1371/journal.pone.0214800 (PMC6472762; doi:10.1371/journal.pone.0214800)
Supplement: S1 Dataset — This is the source of all the data. (XLSX) [file pone.0214800.s002.xlsx]

## Sheet: Sheet1
name	gender	Age (years)	national	professional	Level of education	CD3+T（/ul）	CD3+CD4+T（/ul）	CD3+CD8+T（/ul）	CD45+T	CD3+/CD45+	CD3+CD4+/CD45+	CD3+CD8+/CD45+	CD3+CD4+CD8+/CD45+
	male	33	Han	farmers	Junior high school	30	1	28	103	26.84	96	26.84	0.38
	female	21	Han	unemployed	Junior high school	114	2	103	257	44.14	0.91	40.1	0.44
	male	48	Han	sales	High school	768	3	725	953	80.65	0.36	76.11	0.32
	male	26	Han	accounting	College degree or above	313	3	272	533	58.8	0.55	51.05	0.29
	male	27	Han	unemployed	College degree or above	193	3	183	246	78.51	1.16	74.65	0.39
	male	45	Han	farmers	Primary school	866	4	796	1053	82	0	76	0
	male	35	Han	workers	Junior high school	553	5	502	793	69.79	0.61	63.37	0.53
	female	37	Han	financial	Junior high school	251	5	243	592	42.38	0.76	41.02	0.2
	male	24	Han	Teacher	college	131	6	119	285	45.94	2.07	41.76	0.28
	female	29	Han	The cadre staff	College degree or above	326	6	255	664	49	6	38	1
	female	37	Han	workers	illiteracy	165	7	149	561	29.32	1.23	26.63	0.46
	male	62	Han	retirees	High school or technical secondary school	216	7	191	394	54.86	1.76	48.49	0.2
	male	72	Naxi	retired	Junior high school	213	8	189	485	43.94	1.55	39.01	0.33
	male	40	Han		Primary school	177	8	156	226	78	4	69	1
	male	45	Han	individual	High school or technical secondary school	423	9	401	575	74	22	70	0
	male	31	Han	sales	College degree or above	491	12	436	760	64.65	1.57	57.38	0.04
	female	44	Han	The houseworkunemployed	Primary school	399	13	374	586	67.97	2.19	63.78	0.32
	male	42	Han	farmers	Primary school	262	13	246	556	47	2	44	1
	male	31	壮族	clerk	College degree or above	876	14	704	1913	45.79	0.74	36.77	0.06
	male	28	Han	student	college	858	15	830	1056	81.22	1.4	78.59	0.08
	male	49	Han	Migrant workers	Junior high school	316	15	303	408	78	4	74	1
	female	27	Han	farmers	Junior high school	842	15	783	1148	73.39	1.29	68.22	0.04
	female	23	Han	workers	College degree or above	178	16	136	403	44	4	34	0
	male	27	Han	farmers	Junior high school	340	16	309	523	65	3	59	1
	male	47	Han	The driver	High school	327	17	292	457	71.67	3.69	63.97	0.08
	male	57	Han	workers	Primary school	618	18	594	834	74.08	2.13	71.2	0.2
	male	52	Han	workers	Junior high school	693	19	653	974	71.21	1.96	67.01	0.24
	male	47	Han	workers	Junior high school	1178	19	1112	1268	92.93	1.51	87.68	0.24
	female	41	Han	farmers	illiteracy	291	20	268	412	70.66	4.93	65.03	0.26
	male	45	Han	farmers	Primary school	637	21	594	867	74	2	68	4
	male	23	Pumi	student	College degree or above	692	21	12	1006	68.78	2.12	63.27	1.16
	male	38	Hui	clerk	College degree or above	626	22	585	846	74	3	69	0
	male	54	Han	unemployed	High school or technical secondary school	353	23	315	399	88.43	5.68	78.99	0.26
	female	45	Hui	workers	High school or technical secondary school	280	23	259	442	63	5	58	2
	female	12	Han	student	Primary school	526	24	475	807	65.24	2.91	58.89	1.84
	male	36	Han	workers	College degree or above	739	26	697	913	81.02	2.88	76.35	0.4
	male	33	Han	unemployed	Junior high school	299	26	267	523	57.09	5.03	50.95	0.36
	male	22	Miao	unemployed	College degree or above	323	26	252	490	65.93	5.34	51.37	0.39
	male	43	Han	The houseworkunemployed	High school or technical secondary school	651	28.52	613	893	72.88	3.19	68.64	0.2
	male	37		individual	Primary school	256	29	721	383	67	8	58	0
	male	39	Han	unemployed	High school	733	30	701	829	88.4	3.64	84.59	0.56
	male	36	Han	farmers	Primary school	397	30	369	511	77.67	5.81	72.25	1.19
	male	32	Han	Teacher	college	175	31	121	303	57.57	10.38	39.73	0.42
	male	30	Han	unemployed	Junior high school	825	31	653	1133	72.8	2.72	57.61	0.16
	male	26	Han	unemployed	College degree or above	939	31	870	1140	82.38	2.75	76.37	0.21
	female	52	Han	farmers	illiteracy	649	31	628	887	73.1	3.46	70.77	1.63
	male	43	Han	doctor	College degree or above	306	32	243	496	61.62	6.4	48.96	0.5
	male	49	Han	farmers	Primary school	1046	33	940	1828	57.22	1.83	51.45	0.12
	female	38	Han	accounting	College degree or above	629	33	551	1026	61.3	3.24	53.69	0.12
	male	42	Han		Primary school	155	33	123	457	33.95	7.19	26.87	1.06
	female	63	Shui	farmers	illiteracy	180	34	139	931	19.37	3.73	14.89	0.3
	female	28	Hani	farmers	Primary school	888	34	836	1217	72.95	2.83	68.71	0.24
	male	31	Han	The cadre staff	College degree or above	478	35	422	617	77	6	68	0
	female	23	Han	The houseworkunemployed	Junior high school	179	35	150	228	78.46	15.47	65.82	5.51
	male	48	Han	Migrant workers	Junior high school	458	36	401	614	75	6	65	0.01
	male	41	Han	farmers	Primary school	1841	36	1772	2465	74.68	1.45	71.89	0.24
	male	41	Han	farmers	Junior high school	175	37	142	360	48	10	39	3
	male	29	Han	unemployed	High school	775	38	724	997	77.78	72.66	3.78	0.25
	female	55	Han	unemployed	Junior high school	201	38	143	355	57	11	40	0
	male	25	Han	unemployed	College degree or above	181	39	126	606	79.93	6.52	20.89	0.17
	female	48	Han	freelance	College degree or above	893	39	781	994	89.76	3.91	78.55	0.11
	male	47	Han	Migrant workers	Junior high school	805	40	724	1392	57.87	2.88	52.08	0.2
	male	43	Yi	freelance	High school or technical secondary school	195	40	158	257	76	16	61	2
	male	39	Han	Food and beverage	High school	535	42	469	1044	51.22	4.03	44.91	0.08
	female	61	Yi	farmers	illiteracy	271	46	216	712	38.01	6.51	30.34	0.28
	male	79	Han	farmers	Primary school	420	47	374	650	64.64	7.29	57.58	0.76
	male	37	Zhuang	farmers	Primary school	1101	50	1013	1659	66	3	61	0.05
	male	37		freelance	Junior high school	1242	51	1174	1496	83.04	3.44	78.48	2.12
	male	62	Han	farmers	Primary school	498	53	437	811	61.4	6.5	53.83	0.24
	male	40	Han	driver	Junior high school	424	57	367	597	71	10	61	1
	male	29	Han	Migrant workers	Primary school	1226	57	1145	1378	88.99	4.15	83.11	1.03
	male	50	Han	workers	Junior high school	1336	58	1265	2709	49.32	2.15	46.69	0.04
	female	43	Han	farmers	Junior high school	533	59	377	764	70	8	49	0
	male	33	Han	sales	Junior high school	1405	60	1265	1650	85.14	3.66	76.66	0.22
	female	49	Han	farmers	Junior high school	885	60	790	1204	73.45	5	65.61	0.12
	male	76		retired	Primary school	441	60	359	845	52.23	7.05	42.52	0.48
	male	54	Zhuang	farmers	Junior high school	730	65	654	966	75.53	6.71	67.66	0.32
	male	38	Bai	Migrant workers	Primary school	679	67	591	815	83	8	73	0
	male	53	Han	farmers	Primary school	341	69	255	400	85.34	17.37	63.84	0.43
	female	46	Han	workers	College degree or above	916	70	809	1202	76.19	5.8	67.25	0.24
	male	32	Han	farmers	Junior high school	1120	71	959	1426	78.53	4.97	67.21	1.02
	male	46	Han	Migrant workers	Junior high school	1418	71	1326	1763	80	4	75	0
	male	52	Han	individual	Primary school	435	71	364	621	70.05	11.48	58.66	1.16
	male	43	Han	farmers	Primary school	613	72	538	718	85	10	75	0.01
	female	37	Han	individual	High school or technical secondary school	373	72	287	510	73	14	56	0
	male	70	Han		College degree or above	1706	72	1632	2345	72.76	3.06	69.63	0.59
	male	42	Han	To do business	Junior high school	345	73	248	592	58.27	12.39	41.85	0.56
	male	40	Bouyei	Migrant workers	Junior high school	52	74	440	1086	50	7	40	0
	female	45	Han	The houseworkunemployed	Junior high school	1341	75	985	1922	69.78	3.91	51.22	0
	female	48	Han	farmers	illiteracy	1301	76	1235	1920	67.76	3.98	64.36	1.29
	male	33	Han	unemployed	High school or technical secondary school	1150	76	1033	1439	79.89	5.26	71.76	0.52
	male	27	Han	unemployed	College degree or above	475	76	409	1080	43.94	0.38	37.84	0.18
	male	24	Dai	Business services	High school	1104	77	891	1873	58.91	4.11	47.56	0.04
	female	47	Han	unemployed	illiteracy	630	78	530	1068	59.01	7.32	49.64	0.49
	male	42	Han	farmers	Junior high school	650	78	546	773	84	10	71	0
	female	39	Dai	Housework and unemployment	Junior high school	852	79	745	1220	69.86	6.51	61.05	0.47
	female	32	Bai	Property company	Junior high school	553	79	491	831	66.49	9.52	59	3.71
	female	52	Han	farmers	illiteracy	2217	79	2129	2503	89	3	85	0.04
	male	55	Han	unemployed	Primary school	656	80	546	822	79.73		66.46	9.76
	male	40	Han	The driver	Junior high school	1051	80	952	1198	87.65	6.64	79.44	0.41
	male	50	Han	farmers	Junior high school	1167	81	988	1309	89.17	6.15	75.5	1.17
	male	77	Han	farmers	Primary school	811	82	703	1000	81.09	8.21	70.27	0.19
	female	46	Han	farmers	illiteracy	687	82	600	785	87.46	10.39	76.36	0.08
	female	29	Han	unemployed	College degree or above	787	83	696	930	84.64	8.92	74.84	0.56
	male	35	Han	unemployed	High school or technical secondary school	1095	86	928	1331	82.28	6.45	69.7	0.55
	male	45	Yi	Migrant workers	Primary school	970	86	845	1278	75.92	6.7	66.15	0.24
	male	39	Han	Business services	Primary school	1241	87	1106	1423	87	6	78	0
	female	47	Han		Primary school	385	87	293	733	53	12	40	0
	female	36	Han	workers	College degree or above	569	89	438	748	76.1	11.88	58.56	0.32
	female	56	Han	unemployed	illiteracy	802	90	671	1022	78	9	66	0
	female	63				354	92	258	602	58.76	15.23	42.79	0.78
	male	43	Han	workers	Primary school	544	94	412	822	66.12	11.43	50.12	0.2
	female	46	Han	farmers	illiteracy	657	94	373	801	82	12	47	1
	male	53	Han	unemployed	High school	867	95	773	1397	62.04	6.81	55.31	0.21
	female	42	Han	unemployed	Junior high school	880	96	778	1061	82.91	9	73.34	0.51
	female	30	Han		Junior high school	805	96	648	1183	68.06	8.16	54.79	1.58
	female	38	Han	farmers	Primary school	978	97	822	1180	82.88	69.7	8.22	0.52
	male	48	Han	farmers	Junior high school	1236	99	1073	1435	86	7	75	0
	female	34	Yi	unemployed	High school or technical secondary school	1613	100	1486	2036	79.25	4.94	72.99	0.58
	female	45	Han	farmers	Junior high school	1270	102	1166	1429	88.85	7.13	81.57	1
	female	34	Han	Food and beverage	Junior high school	665	103	516	795	82	13	65	0
	male	50	Han	The housework	Junior high school	1425	103	1298	1928	73.87	5.32	67.32	0.31
	male	35	Han	Migrant workers	Junior high school	1707	104	1601	2720	62.76	3.84	58.84	0.32
	male	39	Han	Migrant workers	Primary school	916	105	780	1147	79.88	9.19	67.99	0.55
	female	35		workers	High school or technical secondary school	542	107	386	1303	41.59	8.21	29.6	0.09
	male	61	Han	retirees	Junior high school	2028	115	1910	2997	67.67	3.83	63.72	0.46
	male	38	Han	clerk	High school or technical secondary school	3379	115	3185	4027	83.89	2.86	79.08	0
	female	56	Han		illiteracy	717	118	538	913	79	13	59	0
	female	71	Han	retired	High school or technical secondary school	831	119	689	1158	71.77	10.28	59.5	0.42
	male	47	Han	farmers	illiteracy	1706	121	1462	2279	74.87	5.32	64.18	0.15
	female	36	Han	unemployed	High school	3427	123	3283	3722	92.07	3.31	88.21	0.51
	female	63	Han	unemployed	illiteracy	643	123	484	985	65.3	12.53	49.19	0.95
	male	56	Han		High school or technical secondary school	688	123	563	928	74	13	61	1
	female	46	Han	farmers	Junior high school	670	124	531	1196	56.01	10.4	44.41	1.07
	female	33	Han	Migrant workers	Primary school	428	124	290	583	73	21	50	1
	female	57	Han	farmers	Junior high school	1022	124	888	1405	72.76	8.83	63.21	1.14
	male	50	Hui	unemployed	Primary school	1384	129	1245	1569	88.21	8.25	79.37	0.11
	male	44	Han	unemployed	Junior high school	1884	129	1713	2221	84.8	5.81	77.14	0.79
	male	32	Han	farmers	Primary school	1405	130	1135	1851	75.93	7	61.34	0.2
	male	49	Han	farmers	Primary school	2554	130	2414	3240	78.83	4.01	74.52	0.25
	male	48	Han	Migrant workers	Junior high school	1756	130	1593	2214	79.3	5.89	71.94	1.63
	male	34	Han	tourism	High school or technical secondary school	2110	134	1937	2655	79.48	5.04	72.96	0.51
	female	42	Han	unemployed	illiteracy	990	136	850	1415	69.95	9.64	60.09	1.2
	female	59	Han	retired	Junior high school	1471	136	1190	1947	75.56	6.99	61.13	0.64
	female	47	Han	The housework	illiteracy	1530	137	1309	1784	85.79	7.67	73.36	0.65
	male	35	Han	Migrant workers	Primary school	2332	138	2173	2485	93.84	5.55	87.46	0.09
	male	45	Han	farmers	Junior high school	449	138	300	492	91.36	28.05	61.07	0.24
	female	41	Han	unemployed	An unknown	1118	139	897	1411	79.25	9.87	63.59	0.89
	male	23			Primary school	1146	139	978	1452	78.93	9.54	67.37	0.32
	male	54	Han	The cadre staff	College degree or above	1767	140	1476	2383	74.14	5.89	61.94	0.81
	male	51	Han	workers	High school or technical secondary school	1544	143	1366	1808	85	8	76	0.01
	female	41	Han	unemployed	High school or technical secondary school	1679	143	1525	2174	77.22	6.6	70.16	0.81
	male	55	Han	farmers	Junior high school	655	143	488	796	82	18	61	0
	male	23	Han	Business services	High school or technical secondary school	1729	144	1509	2317	74.63	6.21	65.14	0.42
	male	46	Han	workers	High school or technical secondary school	369	145	210	709	52	20	30	0
	male	54	Han	farmers	Junior high school	1645	146	1449	2106	78.09	6.94	68.79	0.56
	female	72	Yi	farmers	illiteracy	728	147	562	1267	57.48	13.76	44.37	1.49
	male	56	Han	Housework and unemployment	Junior high school	1547	151	1406	2638	58.62	5.73	53.29	1.27
	male	53	Han	The security guard	Primary school	2259	152	2092	2819	80.14	5.37	74.22	0.32
	male	49	Han	Migrant workers	Primary school	1280	153	1130	1514	84.55	10.08	74.63	2.24
	male	30	Han	Migrant workers	Junior high school	435	155	235	667	65	23	35	0
	male	47	Han	workers	High school or technical secondary school	2000	157	1803	2496	80	6	72	0.09
	male	31	Han	clerk	College degree or above	1636	158	1356	1951	83.82	8.12	69.5	0.09
	male	25	Han		College degree or above	1063	160	819	2145	50	7	38	1
	female	62	Han	retired	illiteracy	863	162	695	1400	61.65	11.59	49.66	0.28
	male	32	Bouyei	unemployed	Primary school	1918	165	1670	2309	83.03	7.13	72.31	0.71
	male	48		farmers		3021	166	2567	3505	86.18	4.73	73.23	0.26
	male	40	Han		High school or technical secondary school	1962	166	1775	2303	85	7	77	0
	female	40	Han	workers	College degree or above	846	167	640	1179	71.76	14.16	54.3	0.4
	male	74	Han		Junior high school	1158	167	984	1524	75.99	10.96	64.57	0.14
	male	29	Han	farmers	Junior high school	1874	168	1653	2934	63.87	5.73	56.33	0.43
	male	56	Han	The driver	Primary school	1421	170	1234	1713	82.91	9.9	72.04	0.2
	male	20	Hani	unemployed	High school	1011	175	724	1453	68.55	12.04	49.79	0.19
	female	55	Han	farmers	Primary school	1464	176	1268	1800	81.33	9.77	70.43	0.25
	female	46	Han	workers	illiteracy	2146	176	1917	2646	81.12	6.65	72.46	0.15
	male	65	Han	retired	College degree or above	4423	179	4281	4645	96.32	3.86	92.18	0.36
	male	48	Han	farmers	High school or technical secondary school	565	180	365	801	70.6	22.54	45.53	0.74
	male	35	Han	individual	Primary school	3073	182	2870	3527	87	5	81	1
	female	39	Yi	farmers	illiteracy	2872	186	2566	3299	87	6	78	0
	female	30	Han	unemployed	Junior high school	1050	186	790	1306	80	14	60	0
	male	42	Hani	freelance	Primary school	1024	186	838	1704	60.07	10.91	49.2	0.23
	male	45	Han	individual	Junior high school	1466	187	1250	1699	86	11	74	1
	female	32	Han	individual	College degree or above	452	188	257	510	89	37	50	0.73
	male	52	Han	farmers	High school	2435	191	2203	2891	84.24	6.62	76.72	0.2
	male	44	Han	farmers	Junior high school	1354	192	512	1144	61.74	16.77	44.7	0.82
	female	24	Han	unemployed	College degree or above	2812	195	2511	3148	89.34	6.18	79.75	0.3
	male	44	Han	Civil servants	High school or technical secondary school	914	196	670	1188	76.9	16.51	56.39	2.16
	male	53	Han	farmers	Primary school	4467	197	4239	4817	92.73	4.1	87.99	0.64
	female	63	Han	unemployed	illiteracy	1755	199	1527	2096	83.71	9.5	72.83	0.26
	male	55	Han	individual	High school or technical secondary school	703	199	512	892	78.79	22.27	57.39	1.72
	female	52	Yi	retired	Junior high school	1115	200	899	1483	75.17	13.47	60.64	0.24
	male	46	Han	freelance	Junior high school	1713	200	1460	2029	84.44	9.85	71.98	0.2
	female	55	Han	Retired personnel	High school or technical secondary school	719	203	515	1790	40.18	11.33	28.77	0.42
	male	42	Han	individual	High school or technical secondary school	1135	203	929	1314	86.44	15.44	70.72	1.17
	male	61	Han	retired	High school	1358	204	1024	1653	82.15	12.34	61.94	1.44
	male	26	Han	workers	Junior high school	1096	204	852	1519	72	13	56	0
	male	79	Bai	retired	Junior high school	821	204	407	1485	55.28	13.74	27.41	0.88
	female	44	Han	farmers	illiteracy	1110	204	841	1603	69	13	52	1
	male	42	Zhuang	The cadre staff	College degree or above	1011	206	807	1256	80	16	64	0
	male	22	Han	unemployed	College degree or above	757	209	512	1105	68.49	18.95	46.36	0.1
	male	50	Han		illiteracy	1792	214	1612	2034	88.12	10.55	79.27	2.94
	female	64		farmers	illiteracy	1114	215	851	1345	82.83	15.96	63.31	0.64
	male	71	Naxi	farmers	Primary school	600	216	359	1375	43.63	15.7	26.1	0
	male	48	Han	farmers	Primary school	2478	217	2241	2810	88.19	7.73	79.77	0.84
	male	66	Han	Migrant workers	Junior high school	1735	220	1526	2088	83	11	73	1
	male	51	Han	farmers	Primary school	1043	220	814	1321	79	17	62	0
	female	38	Han	individual	Junior high school	956	223	710	1286	74.36	17.31	55.24	1.17
	female	42		farmers	illiteracy	860	224	626	1104	77.84	20.31	56.72	0.61
	female	48	Han	The cadre staff	College degree or above	2015	225	1659	2751	73.25	8.17	60.32	0.17
	male	22	Naxi		High school or technical secondary school	862	225	593	1213	71.07	18.57	48.85	0.5
	female	29	Han	Business services	High school or technical secondary school	1533	227	1163	1917	80	11.81	60.68	0.11
	male	42	Han	individual	Junior high school	1623	233	1354	2035	79.76	66.54	11.46	0.41
	male	33	Yi	farmers	Primary school	1370	233	1122	2081	65.82	11.19	53.09	0.39
	female	53	Han	individual	Primary school	1573	234	1268	1905	83	12	67	0
	male	59	Han	retired	Junior high school	1719	235	1402	2089	82.31	11.24	67.12	0.46
	male	65	Han	retired	Junior high school	1190	243	948	1536	77	16	62	0
	male	44		farmers	illiteracy	1121	245	751	1884	59.51	12.99	39.85	0.52
	male	21	Han	Migrant workers	Junior high school	2197	245	1770	2668	82	9	66	0
	female	49	Han		illiteracy	940	246	680	1325	70.92	18.56	51.29	0.53
	female	39	Han	freelance	High school or technical secondary school	1225	246	948	1446	84.7	17.03	65.55	1.42
	male	55	Han	farmers	High school or technical secondary school	2080	249	1777	2329	89	11	76	0
	female	35	Han	workers	Junior high school	1172	249	955	1932	60.66	12.91	49.47	3.03
	male	37	Han	Business services	High school	2542	251	2236	3361	75.63	7.45	66.52	0.51
	female	40	Han	individual	College degree or above	1457	251	1169	1897	77	13	62	0.22
	male	72		farmers	illiteracy	1050	254	769	1506	69.69	16.86	51.03	0.42
	male	19	Han	Migrant workers	High school or technical secondary school	3464	258	3089	3876	89	7	80	0
	male	70	Han	retired	college	1475	260	1199	2001	73.68	12.78	59.91	0.33
	female	25	Yi	unemployed	High school or technical secondary school	1887	260	1583	2183	86	12	73	0
	male	48	Han	farmers	Primary school	1491	261	1050	2279	65.39	11.45	46.08	0.43
	male	48	Han	individual	Junior high school	1074	264	801	1497	71.72	17.6	53.5	0.74
	male	25	Han		Junior high school	1729	265	1409	2240	77	12	63	0
	female	29	Han		illiteracy	1076	267	700	1562	68.92	17.08	44.85	1.62
	female	29	Han	unemployed	Primary school	4172	268	3734	4471	93	6	84	0
	male	26	Han	unemployed	College degree or above	1999	268	1679	3224	62.01	8.03	52.07	0.34
	male	77	Han	farmers	illiteracy	776	273	501	1270	61.07	21.46	39.42	4.34
	male	70	Han	unemployed	Junior high school	6672	273	6356	7406	90	4	86	0.04
	female	50	Han	farmers	Primary school	967	273	680	1163	83.16	23.5	58.42	1.32
	female	62	Han	farmers	illiteracy	1039	274	735	1357	76.55	20.23	54.2	1.32
	male	75	Han	retirees	Primary school	2339	275	2081	3401	69	8	61	1
	male	48	Hui	unemployed	Primary school	704	276	414	1006	70	27	41	1
	male	44	Han	unemployed	High school	964	278	632	1629	59.18	17.08	38.83	0.84
	male	37	Han	farmers	Primary school	2627	280	2257	3492	75.24	8.03	64.64	0.39
	female	39	Han	Housework and unemployment	Primary school	1439	280	1150	1591	90	18	72	2
	male	43	Yi	farmers	Primary school	470	281	185	601	78.17	46.8	30.69	0.52
	male	26	Yi	Migrant workers	Junior high school	1002	283	673	1855	54.01	15.28	36.27	0.47
	female	38	Han	Migrant workers	Junior high school	1782	285	1464	2321	76.77	12.27	63.09	0.31
	male	64	Han	farmers	illiteracy	1314	286	1035	2226	59	13	46	1
	male	75	Yi	retirees	College degree or above	3032	286	2662	3587	84.53	7.98	74.22	0.94
	male	55	Han	The police	High school or technical secondary school	1806	288	1435	2446	74	12	59	0
	male	21	Han	unemployed	High school or technical secondary school	2779	288	2440	3314	83.85	8.68	73.6	0.39
	male	70	Han	retired	College degree or above	578	289	278	1488	39	19	19	1.04
	female	51	Han	Business services	Primary school	872	289	568	1136	77	25	50	0
	male	31	Han	Migrant workers	High school or technical secondary school	5634	290	5302	6620	85.1	4.37	80.09	0.36
	male	75	Han	farmers	Primary school	1120	293	790	2143	52.26	13.67	36.86	0.19
	male	55	Hui	farmers	Primary school	943	294	607	1600	58.93	18.38	37.96	0.28
	female	42	Han		illiteracy	1223	294	914	1476	82.83	61.86	19.93	0.84
	male	33	Han	Migrant workers	Junior high school	1109	294	816	1230	90	24	66	1
	female	64	Han	retirees	Primary school	1957	294	1665	2934	67	10	57	1
	male	53	Han	unemployed	Primary school	3945	295	3632	4584	86.05	6.43	79.23	0.26
	female	32	Han	farmers	illiteracy	893	297	554	1224	72.94	24.3	45.29	0.44
	female	47	Han	unemployed	Primary school	1424	297	1114	2059	69.17	14.43	54.12	0.49
	female	47	Han	individual	Primary school	909	303	521	1370	66	22	38	0.58
	female	67	Han	retired	Primary school	1838	304	1509	2326	79.03	13.08	64.88	0.15
	male	18	Han	student	High school or technical secondary school	3944	305	3494	4295	92	7	81	0
	female	42	Han	farmers	Primary school	1376	305	1004	1840	74	17	55	0
	male	28	Bai	farmers	Junior high school	1829	305	1489	2129	85.9	14.35	69.94	0.87
	male	43	Han	individual	Primary school	660	306	337	993	66.48	30.8	33.96	0.68
	male	73	Han	workers	college	2089	308	1738	3104	67.31	9.92	56.01	0.24
	female	52	Han	farmers	Junior high school	1618	309	1261	2120	76.35	14.57	59.49	0.16
	male	21	Han	The waiter	Junior high school	3290	310	2769	4612	71	7	60	0
	male	17	Han	student	High school or technical secondary school	4848	311	4421	5439	89.14	5.73	81.28	0.22
	male	30	Han	unemployed	College degree or above	2570	312	2201	3281	78.34	9.52	61.08	0.25
	male	58	Han	individual	College degree or above	1354	313	1036	2168	62.46	14.43	47.77	0.36
	male	22	Han	Business services	Junior high school	2642	314	2128	3332	79.31	9.43	63.68	0.18
	female	42	Han	farmers	Primary school	1120	315	740	1958	57.19	16.1	37.78	0.16
	male	28	Han	Business services	college	1884	315	1395	2520	74.78	12.49	55.36	0.37
	male	39	Han	workers	Primary school	1793	316	1439	2570	69.75	12.3	56.01	0.55
	male	29	Yi	workers	College degree or above	1501	316	1237	2335	64.27	13.54	52.98	3.75
	female	72	Han	retired	Junior high school	1920	318	1584	2632	72.96	12.09	60.19	0.71
	male	36	Han	farmers	Junior high school	1318	318	993	1783	73.94	17.83	55.7	0.48
	male	47	Han	farmers	illiteracy	1970	319	1586	2533	77.76	12.59	62.63	0.18
	female	29	Han	workers	High school	1670	320	1287	2100	79.51	15.25	61.27	0.34
	male	23	Han	individual	illiteracy	2207	320	1896	2751	82.51	11.63	68.91	0.84
	female	46	Han	farmers	Primary school	1333	335	950	2047	65.14	16.36	46.44	0.45
	male	30	Han	clerk	College degree or above	654	335	285	1242	52.64	26.94	27.94	0.47
	male	67	Han	farmers	Primary school	1198	341	824	1792	66.87	19.03	46	0.49
	male	67	Han	retired	illiteracy	1043	342	662	1866	55.92	18.33	35.48	0.45
	male	47	Han	workers	Primary school	1772	342	1382	2417	73.32	14.16	57.17	0.32
	male	36	Han	farmers	Junior high school	1744	343	1380	2741	63.64	12.53	50.36	0.19
	male	33	Han	cadres	College degree or above	2185	344	1720	2415	90.45	14.25	71.23	0.72
	male	41	Han	individual	High school or technical secondary school	2306	346	1901	2722	85	13	70	1
	male	48	Han	clerk	High school	2278	351	1907	2699	84.7	13	70.67	0.07
	male	44	Han	farmers	Primary school	1742	355	13336	2269	76.78	15.65	58.88	0.13
	male	26	Han	farmers	Junior high school	2330	355	1991	3372	69.09	10.53	59.04	0.73
	male	39	Hani	individual	High school or technical secondary school	5173	356	4791	5611	92.2	6.34	85.4	0.58
	female	30	Han	workers	Junior high school	1883	357	1508	2138	88.06	16.7	70.52	0.91
	female	35	Han	Housework and unemployment	High school or technical secondary school	1772	367	1302	2563	69.14	14.32	50.8	0.99
	male	21	Han	unemployed	College degree or above	1859	370	1440	2515	73.94	14.75	57.29	0.2
	male	47	Han	farmers	Junior high school	992	372	561	1255	79.02	29.62	44.72	0.08
	female	43	Bai	farmers	Junior high school	1878	375	1494	2579	72.82	14.55	57.9	0.57
	male	40	Han	workers	College degree or above	1993	379	1582	3469	57.45	10.91	45.6	0.34
	male	61	Han	workers	High school or technical secondary school	1479	380	1014	1762	83.93	21.59	57.57	1.66
	male	48	Han	unemployed	illiteracy	1572	381	1067	2634	60	14	40	0
	female	36	Han	unemployed	Primary school	1825	381	1420	2142	85.22	17.8	66.3	0.54
	female	30	Han	unemployed	Junior high school	1531	383	1143	2060	74	19	55	1
	female	52		farmers	illiteracy	2004	386	1516	2464	81.32	15.66	61.53	0.43
	male	44	Han	unemployed	High school	1664	389	1238	2321	71.72	16.76	53.33	0.46
	male	70	Han	retired	Primary school	2335	390	1944	3067	76.12	12.73	63.37	0.47
	female	55	Han	Migrant workers	College degree or above	1824	392	1437	2647	69	15	54	0.27
	male	52	Han	workers	Primary school	2894	393	2472	3836	75	10	64	0.16
	female	32	Han	farmers	Junior high school	998	395	534	1419	70.31	27.82	37.66	0.96
	male	22	Han	clerk	High school	1925	398	1365	2593	74.27	15.37	52.64	0.11
	male	41	Han	farmers	illiteracy	1827	402	1377	2414	75.67	16.67	57.03	0.27
	male	24	Hani	farmers	Junior high school	1801	404	1384	2652	67.93	15.25	52.19	0.2
	male	48	Han	Migrant workers	Junior high school	2341	407	1877	2986	78	14	63	1
	male	53	Han	Migrant workers	Junior high school	2070	407	1618	2575	80	16	63	0
	male	22	Han	Housework and unemployment	High school or technical secondary school	1240	407	777	2266	55	18	34	0
	female	32	Han	farmers	Junior high school	1978	408	1528	2539	77.88	16.07	60.19	0.26
	male	30	Han	Food and beverage	High school	1611	411	1131	2060	78.22	19.97	54.92	0.48
	male	21	Han	student	College degree or above	1871	413	1318	2719	68.81	15.18	48.47	0.52
	female	52	Bouyei	farmers	Primary school	1520	414	1115	2111	72	20	53	1
	male	19	Han	unemployed	High school or technical secondary school	1704	415	1251	2483	68.59	16.7	50.38	0.54
	male	43	Han	unemployed	Primary school	2461	417	1940	3239	76.02	12.87	59.9	0.21
	male	30	Han	Migrant workers	Junior high school	916	417	457	1346	68.1	30.99	33.93	0.28
	female	43	Han	Business services	Junior high school	1383	421	953	1714	80.7	25.57	55.61	0.16
	male	41	Han	Migrant workers	Primary school	1349	425	889	1695	79.59	25.09	52.46	1.63
	male	26	Han	unemployed	College degree or above	1381	427	935	1946	70.96	21.92	48.02	0.46
	male	47	Hani	farmers	Primary school	2835	431	2376	3436	83	13	69	2
	male	57	Han	farmers	Junior high school	2464	432	2026	2910	84.67	14.84	59.63	0.69
	male	24	Han	unemployed	College degree or above	1607	434	1132	2142	74.99	20.27	52.84	0.29
	male	56	Han	Civil servants	college	3065	439	2605	3464	88.49	12.67	75.2	0.6
	male	31	Han	workers	illiteracy	987	443	473	1397	71	32	34	0
	male	58	Han	workers	Junior high school	1834	447	1343	2285	80	20	59	0.33
	female	47	Han	farmers	Junior high school	6729	449	6258	7153	94	6	87	1
	male	73	Han	retirees	Primary school	1233	455	668	1719	71.74	26.47	38.89	0.51
	female	43	Han	unemployed	An unknown	1473	457	988	1994	73.86	22.91	49.55	0.31
	male	22	Han	student	College degree or above	1990	458	1465	2455	81	19	60	0
	male	32	Han	Food and beverage	High school or technical secondary school	3123	460	2600	3711	84.14	12.4	70.07	0.36
	male	19	Han	unemployed	Junior high school	1499	462	998	2471	60.65	18.72	40.38	0.68
	female	32	Han	Housework and unemployment	Junior high school	1331	464	856	2338	57	20	37	0
	female	43	Lisu	The medical staff	High school or technical secondary school	1501	467	988	2015	74.5	23.16	49.04	0.6
	male	31		farmers	Primary school	1708	488	1185	2038	83.8	23.94	58.14	0.29
	female	36		farmers	Primary school	1743	488	1131	2097	83.11	23.29	53.92	0.49
	female	42	Han	farmers	Primary school	2078	489	1569	2556	81.28	61.39	19.14	0.3
	male	34	Hui	unemployed	College degree or above	1878	493	1314	2456	76	20	54	0
	female	60	Han	farmers	Primary school	2595	493	2146	3576	72.56	13.78	60.02	3.13
	male	48	Han	unemployed	Junior high school	2249	499	1655	2673	84.13	18.67	64.93	0.08
	female	45	Blang	individual	college	2653	500	2135	3460	76.66	14.45	61.69	1.06
	male	31	Han	workers	High school or technical secondary school	2093	500	1449	2588	80.86	19.32	55.97	0.35
	female	30	Han	farmers	Primary school	1895	500	1361	2416	78.41	20.71	56.31	1.31
	male	38	Han	workers	Junior high school	1343	516	803	2554	52.59	20.22	31.46	0.94
	female	56	Han	unemployed	High school or technical secondary school	2051	519	1459	2918	70.31	17.78	50	0.51
	female	43	Hui	Were observed	illiteracy	961	520	367	1420	67.69	36.6	25.84	0.95
	male	52	Han	workers	Junior high school	3100	540	2549	3850	80.52	14.02	66.21	1.5
	male	22	Han	individual	Junior high school	1733	544	1108	2335	74.21	23.27	47.45	0.26
	male	28	Han	Teacher	College degree or above	2091	547	1359	3593	58.2	15.21	37.82	0.34
	female	41	Han	Migrant workers	Junior high school	2956	550	2353	3677	80	15	64	0
	female	38	Han	Civil servants	College degree or above	1223	554	504	1930	63	29	26	2
	male	35	Yi	unemployed	Junior high school	1468	558	886	2284	64.28	24.43	38.79	0.29
	male	15	Han	student	High school or technical secondary school	1280	560	553	2367	54	24	23	0
	male	30	Bai	Migrant workers	Junior high school	1603	561	957	2159	74	26	44	0
	female	54		farmers	Primary school	1723	563	1011	2389	72.11	23.58	42.31	1.02
	male	18	Han	unemployed	High school or technical secondary school	2589	565	1952	3087	83.88	18.29	63.23	0.61
	male	73	Han	retired	Primary school	1724	573	814	2457	70.17	23.33	33.11	0.52
	female	55	Han	farmers	Primary school	1564	575	958	2132	73.38	27	44.94	0.33
	male	26	Han	unemployed	Junior high school	2920	586	2275	3247	89.93	18.05	70.06	0.12
	male	29	Han	The insurance industry	High school or technical secondary school	1965	590	1348	2352	83.56	25.07	57.31	0.32
	male	60	Han	workers	Junior high school	2625	591	1745	3645	72.01	16.21	47.86	0.07
	male	18	Han	student	College degree or above	2693	597	1732	3742	71.96	15.84	46.29	0.09
	female	26	Han	farmers	Junior high school	6376	611	5869	6598	96.62	9.26	88.94	1.81
	female	28	Han	farmers	Junior high school	1240	611	596	1591	78	38	37	1
	male	41	Han		Junior high school	2755	612	2084	3167	86.99	19.32	65.79	2.26
	male	25	Han	farmers	Junior high school	1844	619	1149	2561	72	24.18	44.89	0.79
	male	39	Han	workers	Junior high school	2203	621	1536	3244	67.9	19.14	47.35	1.38
	female	30	Han	The cadre staff	College degree or above	1272	625	578	2606	48.8	23.97	22.18	0.57
	female	40	Han	Housework and unemployment	Primary school	2756	637	2123	3385	81	19	63	2
	female	27	Han	workers	College degree or above	1046	647	388	1249	84	52	31	1.67
	female	25	Han	workers	College degree or above	1048	648	344	2188	48	30	16	1.88
	male	18	Yi	student	College degree or above	2569	652	1792	3975	64.63	16.4	45.08	0.51
	male	71	Han	retired	Junior high school	1340	669	650	1734	77.29	38.6	37.51	0.24
	female	33	Han	Teacher	College degree or above	1537	673	847	2286	67.26	29.45	37.04	0.61
	male	32	Han	Migrant workers	Junior high school	2403	681	1728	3678	65.33	18.52	46.98	0.59
	male	63	Han	retired	High school	3673	696	2948	4860	75.59	14.32	60.66	0.79
	female	38	Han	farmers	illiteracy	2099	699	1361	2464	85	28	55	1
	female	36	Han	individual	Primary school	1768	707	1623	2341	75.51	30.19	43.69	0.59
	male	57	Han	farmers	Junior high school	1525	714	811	2619	60.16	27.26	30.95	0.95
	female	23	Han	Teacher	College degree or above	2158	725	1092	2573	84	28	42	0
	male	27	Han	sales	High school or technical secondary school	1934	752	1116	3230	59.88	23.28	34.56	0.62
	female	30	Pumi	Housework and unemployment	Primary school	1874	790	973	2966	63	27	33	1
	female	27	Han	clerk	College degree or above	1673	815	732	2185	76.57	37.3	33.48	0.96
	male	52	Han	farmers	Junior high school	2366	820	1373	4207	55.4	19.19	32.16	0.54
	male	37	Hani	Financial business	High school or technical secondary school	4178	823	3175	6149	67.94	13.38	51.64	0.14
	female	36	Han	Housework and unemployment	College degree or above	1177	833	318	1623	72.49	51.34	19.58	0.92
	female	29	Han	clerk	High school or technical secondary school	2555	834	1617	3478	73	24	46	1
	female	34	Han	financial	College degree or above	1572	836	740	2151	73.06	38.88	34.38	0.88
	male	28	Han	workers	High school or technical secondary school	1269	840	394	2453	51.72	34.26	16.06	0.47
	male	54	Han	retired	Junior high school	2454	846	1584	3113	78.82	27.17	50.9	0.26
	male	18	Han	student	College degree or above	5345	864	4441	6279	85.12	13.76	70.72	0.35
		38			High school or technical secondary school	1859	879	957	2315	80.3	37.96	41.33	0.68
	male	26	Han	The medical staff	College degree or above	1948	894	985	3011	64.7	29.68	32.7	1.7
	male	41	Han	farmers	Junior high school	1363	909	409	2069	66	44	20	1
	male	37	Yi	workers	Junior high school	3253	919	2180	4114	79.06	22.35	52.98	0.15
	male	33	Han	farmers	Primary school	5938	955	4851	7741	76.71	12.34	62.67	0.37
	female	63	Han	farmers	illiteracy	1778	956	802	3044	58.39	31.39	26.34	0.1
	female	34	Han	financial	College degree or above	1794	972	812	2451	73.2	39.66	33.13	0.78
	male	32	Han	Migrant workers	Primary school	1782	976	759	2613	68.18	37.36	29.04	0.57
	male	51	Han	individual	High school or technical secondary school	2278	1006	1226	2696	85	37	45	2
	male	63	Han	farmers	Primary school	3250	1079	2146	5279	61.57	20.44	40.66	0.16
